# Supplementary material for: Tailoring a N-Doped Nanoporous Carbon Host for a Stable Lithium Metal Anode
Source: Nanomaterials (Basel). 2023 Nov 23;13(23):3007. doi: 10.3390/nano13233007 (PMC10707975; doi:10.3390/nano13233007)
Supplement: Supplementary file 1 [file nanomaterials-13-03007-s001.zip]

Archive with 1 entries (1 files):
- nanomaterials-2700232-supplementary.docx
